# Supplementary material for: Predicted reproductive longevity and women’s facial attractiveness
Source: PLoS One. 2021 Mar 10;16(3):e0248344. doi: 10.1371/journal.pone.0248344 (PMC7946180; doi:10.1371/journal.pone.0248344)
Supplement: S1 Database — (XLSX) [file pone.0248344.s001.xlsx]

## Sheet: Arkusz1
Age	AMH LOG	E2 LOG	tT LOG	Facial attractiveness	BMI
26	0.43494	0.845098	-0.469912	3.0375	20.41
28	1.14743	1.39794	-0.382162	2.8375	22.19
28	0.351778	1.43136	-0.174037	1.775	29.64
25	0.501855	1.27875	-0.324787	3.2	22.01
25	0.377086	1.43136	-0.220162	3.675	22.36
28	0.898598	1.32222	-0.222412	2.525	28.69
33	0.356693	1.43136	-0.511537	2.23864	22.57
25	0.458409	1	-0.385537	3.8375	18.43
26	0.669857	1.07918	0.0779624	3.2625	21.27
33	0.689495	1.39794	-0.159412	4.3	22.72
32	0.542796	1.69897	-0.423787	3.6375	22.88
29	0.851912	1.47712	-0.311287	1.475	28.97
25	0.500262	1.79239	-0.238162	4.6	23.15
26	0.748116	1.20412	-0.292162	3.05	17.94
26	0.737525	1.11394	-0.307912	2.7875	19.42
27	0.514084	1.6721	-0.465412	3.04065	22.29
27	0.693195	1.34242	-0.366412	3.14634	26.41
29	0.77027	1.44716	-0.185287	3.18699	23.58
28	0.871899	1.75587	-0.175162	2.30894	25.7
27	0.38298	1.63347	-0.320287	4.13008	22.17
26	0.355803	1.44716	-0.243787	3.20423	19.24
27	0.553657	1.49136	-0.433912	3.42276	20.41
31	0.66617	1.32222	-0.348412	2.10569	22.73
34	1.18444	1.47712	-0.284287	3.65854	22.25
30	0.755627	1.43136	-0.313537	1.73171	22.25
31	0.778252	1.78533	-0.170662	2.47967	22.04
32	0.537263	1.60206	-0.348412	2.22764	24.43
25	0.815794	1.59106	-0.195412	3.92683	20.67
29	0.53136	1.5682	-0.214537	3.80488	21.89
30	0.46365	1.79239	-0.427471	2.45455	18.65
28	0.831408	1.25527	0.268387	3.33333	23.5
27	0.508796	1.36173	-0.194459	3.49495	20.52
28	0.650646	1.6902	-0.276013	4.24242	18.47
32	0.279072	1.59106	-0.295078	3.05051	22.91
26	0.554062	1.41497	-0.214583	1.81818	35.28
25	0.258742	1.6721	-0.245298	5.50505	26.55
31	0.671519	1.61278	-0.220938	5.60606	19.6
32	0.610249	1.5563	0.107397	2.41414	19.2
27	0.596513	1.50515	-0.402051	4.31313	23.23
28	0.715881	1.34242	-0.357567	3.62626	20.75
25	0.460731	1.6902	-0.353331	4.36364	19.25
27	0.786601	1.20412	-0.0440604	3.525	20.5
26	0.570308	1.83885	-0.208228	5.1625	20.92
26	0.601754	1.36173	-0.399933	2.8375	21.86
33	0.531032	1.65321	-0.402051	5.5	19.83
27	1.0043	1.36173	-0.0451196	3.3375	26.07
29	0.783184	1.57978	-0.342739	3.0125	20.19
28	0.807701	1.69897	-0.248475	3.6375	19.57
30	0.37835	1.70757	-0.212464	2.7	22.72
31	0.706835	1.91908	-0.388283	3.3375	18.57
27	0.713044	1.5563	-0.44124	3.15	20.04
31	0.812442	1	-0.320497	3.7	24.38
28	0.594337	0.845098	-0.390401	3.4625	21.65
28	0.384962	1.80618	-0.420057	4.6	18.3
30	0.704422	1.47712	-0.166921	3.87778	21.55
28	0.787601	1.68124	-0.355449	3.35556	18.58
27	1.0121	1.62325	-0.315202	3.95556	21.61
31	0.715645	1.27875	-0.0302915	2.87778	20.4
26	0.823982	1.39794	-0.361804	3.92222	23.6
28	0.702969	0.69897	-0.37875	2.03333	20.58
29	1.02354	1.4624	-0.139417	2.75556	24.31
32	0.00824942	1.61278	-0.348542	5.05556	17.99
26	1.07951	1.60206	-0.231981	2.28889	27.47
25	0.827458	1.73239	-0.346257	6.32222	18.55
26	0.478588	1.6902	-0.341686	2.64444	21.04
31	0.695132	1.51851	-0.335972	5.81111	17.63
27	1.03422	1.36173	-0.221696	4.25556	24.6
27	0.707556	1.4624	-0.341686	3.59596	22.82
32	0.729335	1.51851	-0.353113	3.60606	24.45
29	0.505915	1.86332	-0.147416	2.9596	28.7
29	0.646377	1.72428	-0.452534	4.0202	18.48
27	0.532772	1.6721	-0.485674	5.26263	16.34
31	0.434392	1.81954	-0.487959	5.81818	19.25
26	0.640692	1.39794	-0.340543	3.23232	19.14
31	0.653101	1.49136	-0.313117	5.27273	22.92
29	0.573029	1.70757	-0.385111	5.11111	21.19
26	0.853171	1.5563	-0.265121	3.15152	29.05
30	0.44887	1.57978	-0.399967	5.12121	20.36
28	0.82228	1.5682	-0.286833	3	25.19
31	0.773077	1.47712	-0.247979	2.88889	21.86
29	0.129666	1.20412	-0.409109	3.52778	26.02
25	0.620189	1.64345	-0.321116	4.47222	17.8
27	0.527977	1.17609	-0.37254	3.50926	29.01
31	0.826403	1.41497	-0.35997	2.65741	23.46
30	0.907043	1.27875	-0.300546	4.42593	19.45
27	1.12427	1.49136	-0.365684	3.83333	19
32	0.718775	1.63347	-0.411394	2.37963	17.89
31	0.77392	1.27875	-0.362877	2.7963	26.24
31	0.468871	1.30103	-0.304977	6	20.32
29	0.565611	1.30103	-0.369557	3.57407	21.77
26	0.829748	1.27875	0.143748	3.73148	19.44
31	1.1411	1.50515	-0.15466	2.72222	20.49
30	0.293841	1.04139	-0.338381	4.43519	21.63
28	0.851941	1.23045	-0.286048	4.61111	22.27
25	0.658627	1.32222	-0.272686	3.90385	19.92
31	0.570347	1.41497	-0.232602	3.48077	20.42
27	0.68473	1.36173	-0.00322903	2.50962	24.78
30	1.21666	1.5682	-0.288275	3.58654	19.31
26	0.816402	0.778151	-0.402961	2.34615	23.77
32	0.529088	1.34242	-0.394054	3.88462	22.37
31	0.837818	1.5682	-0.179156	5.40385	21.96
27	0.871545	0.90309	-0.313884	3.19231	23.77
25	0.748117	1.43136	0.00456519	2.5	22.7
27	1.17624	1.23045	-0.475336	4.28846	19.3
31	-0.0286964	1.76343	-0.374011	6.01923	19.61
26	0.592855	1.38021	-0.179156	4.28846	23.28
32	0.240979	1.5563	-0.427457	2.65385	22.72
28	0.556156	1.66276	-0.171362	2.96154	20.46
28	0.882852	1.5563	-0.224808	2.69231	21.46
33	0.553484	2.04139	-0.519875	3.55	18.43
26	0.841212	1.4624	-0.213673	3.27	18.91
26	0.610545	1.54407	-0.268233	3.66	21.49
30	0.680662	1.72428	-0.39628	5.31	21.06
25	0.632598	1.41497	-0.0266117	2.31	19.3
28	0.857319	1.62325	-0.243736	4.95	19.78
30	0.596209	1.75587	-0.238169	3.8	18.98
27	0.430351	1.49136	-0.463088	4.64	18.53
27	0.219831	1.74819	-0.490668	4.53	21.37
26	0.164432	1.50515	-0.318564	3.32	21.77
32	1.06092	1.6721	-0.355036	3.64	18.48
27	0.849594	1.39794	-0.470152	3.39	18.28
31	0.510924	1.53148	-0.364154	2.24	31.53
27	0.66436	1.43136	-0.412024	3.89	26.23
33	0.889704	1.4624	-0.364154	3.32323	26.91
27	0.734881	1.77815	-0.508904	3.82828	19.12
30	0.761623	1.54407	-0.222824	2.62626	26.23
27	0.788571	1.38021	-0.319703	3.90909	22.92
30	0.495884	1.86332	-0.48041	4.0101	19.37
25	0.795727	1.39794	-0.339079	4.0404	23.48
25	0.541596	1.32222	-0.420002	5.28283	22.87
32	0.533953	2.02531	-0.370993	3.24242	23.42
30	0.593467	1.5682	-0.374412	4.26263	19.33
27	0.810621	1.14613	-0.417723	3.23232	20.05
31	0.889394	1.07918	-0.417723	2.36364	26.18
27	0.718238	1.63347	-0.138481	4.9798	23.69
26	0.650112	1.64345	-0.351617	4.79798	24.77
31	0.411716	1.59106	-0.269554	5.72727	19.91
31	1.13894	1.50515	-0.396067	4.61616	21.94
32	0.506839	1.44716	-0.255877	3.0404	23.68
27	0.763072	1.5563	-0.440518	3.76768	19.67
30	0.801064	1.92428	-0.14532	5.48485	18.28
26	0.511662	1.83885	-0.417723	4.36364	21.58
26	0.445424	1.59106	-0.372132	3.29293	22.58
25	0.748115	1.04139	-0.351617	2.0101	22.01
25	0.70343	0.69897	-0.390369	4.22222	21.9
30	0.440935	1.54407	-0.220544	2.08081	26.35
30	0.625315	1.62325	-0.318564	4.38384	19.73
26	1.02646	1.74036	-0.219404	3.62626	20.53
27	0.631177	1.44716	-0.177233	3.9798	21.01
32	0.262335	1.81291	-0.439378	5.09091	17.23
31	0.639306	1.57978	0.0974497	3.66667	21.58
27	1.00894	1.4624	-0.430631	3.62626	24.92
27	0.819722	1.5563	-0.28475	4.0989	23.9
32	0.409028	1.68124	-0.359387	4.26374	18.65
25	0.580117	1	-0.328853	5.32967	23.01
32	0.822287	1.4624	-0.257609	3.27473	33.71
30	0.796658	1.43136	-0.388789	3.85714	35.4
30	0.147549	1.43136	-0.292666	5.16484	25.8
33	0.811238	1.36173	-0.305105	3.30769	21.97
28	0.466037	1.64345	-0.255348	4.03297	27.89
26	0.899395	1.57978	-0.111729	3.8022	19.2
26	0.363457	1.63347	-0.31076	2.95604	21.5
25	1.14482	1.59106	-0.199936	4.72527	23.56
28	0.45704	1.59106	-0.366172	3.10989	16.35
27	0.884735	1.27875	-0.270049	3.45055	23.76
30	0.49123	1.57978	-0.103813	3.85	17.79
27	1.00939	1.47712	-0.196543	4.62	19.03
28	0.467968	1.23045	-0.393312	4.05	21.63
30	0.829052	1.6902	-0.348078	4.76	21.36
26	0.838514	1.20412	-0.418191	3.03	20.52
28	0.335095	1.49136	-0.357125	2.99	29.49
29	0.767686	1.5682	-0.275703	2.63	20.99
31	0.748519	1.77815	-0.430631	2.69	16.5
32	0.541212	1.74819	-0.0687562	3.46	21.4
29	1.0705	1.34242	-0.372957	4	18.65
32	0.365414	1.47712	-0.31076	3.43	21.66
29	0.0453271	1.34242	-0.275703	5.16	21.72
26	0.421005	1.716	-0.492828	5.27	20.95
26	0.342219	1.38021	-0.242908	5.37	24.6
28	1.15802	1.20412	-0.492828	3.64	19.74
30	0.800219	1.76343	-0.153541	3.42	21.14
31	0.707624	1.23045	-0.374259	3.85859	21
28	0.586578	1.30103	-0.297495	4.31	22.87
